# Supplementary material for: Impact of Body Weight on Sedation-Related Outcomes in Complex Electrophysiological Interventions
Source: Healthcare (Basel). 2026 Feb 18;14(4):517. doi: 10.3390/healthcare14040517 (PMC12940383; doi:10.3390/healthcare14040517)
Supplement: Supplementary file 1 [file healthcare-14-00517-s001.zip]

Archive with 1 entries (1 files):
- healthcare-4125942-supplementary.pdf
